# Supplementary material for: Effect of neoadjuvant chemotherapy on tumor-infiltrating lymphocytes and PD-L1 expression in breast cancer and its clinical significance
Source: Breast Cancer Res. 2017 Aug 7;19:91. doi: 10.1186/s13058-017-0884-8 (PMC5547502; doi:10.1186/s13058-017-0884-8)
Supplement: Supplementary file 1 — (XLSX 23 kb) [file 13058_2017_884_MOESM1_ESM.xlsx]

## Sheet: Sheet1
Chemo Detailed
Avastin + Letrozole
Femara
AC + Taxol
AC + Taxol
AC + Taxol
AC + Taxol
AC + Taxol
AC + Taxol
Avastin + Letrozole
Avastin + Letrozole
AC + Taxol
TCH
AC + Taxol
AC + Taxol
Avastin + Letrozole
AC + Taxol
AC + Taxol
AC + Taxol
AC + Taxol
AC + Taxol
AC + Taxol
Carboplatin + Abraxane + Herceptin
AC + Taxol
AC + Taxol
AC + Taxol
AC + Taxol
Abraxane + Carboplatin + Avastin
Aromasin
Carboplatin + Abraxane + Avastin
AC
Letrozole
AC + Taxol
AC + Taxol
Abraxane + Carboplatin + Avastin
Adriamycin + Taxotere
AC + Taxol
AC + Taxol
Arimidex + Taxol + Adriamycin
AC + Taxol
Adriamycin + Taxotere
AC + Taxotere
AC + Taxol
TCH
AC + Taxol
AC + Taxol
AC + Taxol
AC + Taxol
Femara
AC + Taxol
AC + Taxol (1 cycle) + Abraxane
Letrozole
TCH
AC + Taxol
AC + Taxol
AC + Taxol
AC + Taxotere
TCH
AC + Taxotere
